# Supplementary material for: Socio-Economic and Clinical Factors as Predictors of Disease Evolution and Acute Events in COPD Patients
Source: PLoS One. 2015 Aug 7;10(8):e0135116. doi: 10.1371/journal.pone.0135116 (PMC4529271; doi:10.1371/journal.pone.0135116)
Supplement: S1 Database — (XLS) [file pone.0135116.s001.xls]

## Sheet: Foglio1
We kindly ask you to inform the corresponding author if you use this file and for which scope
id_	sex	eta	educazion	fumo	paccheti_anni	attivfisica	cls_bmi	circ	pao2mmhg	paco2mmhg	ph	fvcl	fvcdelt	fev1l	fev1delt	fev1fvc	stage	charlindex	ind_depriv	fragilita	evento	mesi
1	2	75	1	3	20	1	4	110	85	38	7.47	2.19	98	1.53	83	69.863	1	2	4	23.999	0	23.3771
2	2	83	3	3	40	1	2	92	74	41	7.45	1.53	73	0.94	55	61.4379	2	2	1	68.7825	1	4.68853
3	2	60	3	1		1	3	96	88	47	7.4	1.24	70	1.24	60	100	2	1	5	10.9005	1	6
4	1	71	4	3	100	1	4	105	87	41	7.43	2	61	1.09	43	54.5	3	2	4		0	25.7049
5	1	72	2	3	44		3	102	88.4	37.5	7.4	3.19	91	2.22	83	69.5925	1	0	4	9.93137	0	9.86885
6	2	59	4	3	35	2	1	78	77	56.4	7.43	1.04	35	0.27	11	25.9615	3	1	3	10.1245	1	1.93443
7	1	81	2	3	40	1	3	89	76	36	7.45	2.6	78	1.23	50	47.3077	2	0	4	20.1264	1	6.55738
8	2	69	5	3	15	1	2	92	88	49	7.43	3.38	122	1.79	77	52.9586	2	2	1	35.5378	1	24.0656
9	2	74	5	1			2	101	91	39	7.43	2.76	94	1.89	82	68.4783	1	0	1	11.6321	1	3.31148
10	2	77	1	3	60	1	3	94	45	52	7.42	1.48	66	0.45	24	30.4054	4	1	3	26.7209	0	25.9016
11	1	82	3	3	50	1	3	100	106	57	7.44	1.42	52	0.59	28	41.5493	4	0	5	15.7202	1	20.459
12	1	76	4	3	40	1	3	101	58	38	7.39	3.23	113	1.57	72	48.6068	3	2	5	42.1239	1	19.8033
13	2	73	2	2	40	1	2	91	66	39	7.42	2.09	94	0.92	51	44.0191	3	0	3	7.9132	0	21.5738
14	1	85	2	3	70		3	108	53.7	39	7.48	1.84	60	1.25	56	67.9348	4	2	1	48.8494	0	13.3115
15	1	78	2	3	46	2	3	94	77.2	62.5	7.38	0.9	24	0.59	22	65.5556	4	2	5	42.1387	0	11.7049
16	1	88	2	3	25	1	2	104	59	45	7.38	3.31	100	2.31	97	69.7885	1	0	5	29.8488	0	23.1148
17	2	77	1	3	30	1	3	104	59	40	7.46	1.56	88	0.95	67	60.8974	2	1	3	16.4451	0	22.4918
18	2	73	5	2	60	1	4	119	75	43	7.43	1.51	64	0.93	48	61.5894	3	1	2	14.1092	0	23.4098
19	2	74	2	3	35	1	3	109	63	42	7.45	1.98	85	0.99	51	50	2	0	5	5.17584	0	21.5738
20	2	66	3	2	25	2	2	73	75.4	40.6	7.38	2.71	99	1.88	82	69.3727	1	0	3	5.90477	0	10.5574
21	1	83	1	3	15	1	4	118	69	42	7.44	1.44	59	0.96	54	66.6667	4	2	3	54.5432	1	9.47541
22	1	67	3	3	35	1	3	103	57	41	7.43	1.86	65	0.7	31	37.6344	4	1	5	17.7979	0	20.1639
23	2	65	2	3	30	1	1	86	79	39	7.42	2.49	104	0.79	40	31.7269	3	1	1	6.8546	0	23.6394
24	1	68	5	3	5	1	2	115	95.2	35.2	7.46	4.21	104	2.7	87	64.133	1	0	4	5.90734	0	13.541
25	2	88	2	1		1	3	107	76	40	7.47	1.8	134	1.23	121	68.3333	1	0	4	9.54308	0	25.4426
26	1	79	2	3	53	1	2	103				1.59	42	0.49	17	30.8176	4	0	5	17.2248	0	22
27	2	69	3	2	25	1	2	80	81	36	7.47	2.75	125	1.77	97	64.3636	1	0	5	10.0068	0	22.6557
28	1	65	2	3	1.5	1	2	97	101	36.5	7.44	3.13	89	1.77	65	56.5495	2	0	2	6.80311	0	14.6885
29	2	80	4	3	7	1	2	94	81	44	7.44	1.88	109	1.1	80	58.5106	1	1	2	39.6798	0	21.5738
30	2	74	4	3	40	1	3	104	78	38	7.45	1.81	79	1.23	65	67.9558	2	0	3	9.01468	0	24.5246
31	1	75	1	2	50	1	2	90	70	33	7.43	2.35	84	1.18	55	50.2128	3	2	5	19.8995	0	26.3606
32	2	65	2	2	40	1	3	106				2.04	83	1.1	54	53.9216	2	2	3	26.1059	1	7.47541
33	1	81	3	3	40	2	3	89	82	37.8	7.43	3.62	124	2.02	94	55.8011	1	0	3	10.8219	0	6.65574
34	2	85	2	3	45	1	3	99	89	58	7.4	0.92	54	0.45	34	48.913	4	1	3	51.9297	0	25.6066
35	2	75	3	1		2	2	78	54	61.7	7.44	0.84	54	0.52	42	61.9048	3	0	3	9.55828	0	10.9836
36	2	84	5	3	5	1	2	91	67	38	7.46	1.91	110	1.24	90	64.9215	1	2	1	15.5854	0	20.8525
37	2	72	3	1		1	2	96	89	37	7.44	3.34	147	2.31	124	69.1617	1	0	2	9.62829	0	21.3443
38	2	80	2	2	40	1	4		79	41	7.4	1.16	69	0.91	68	78.4483	1	0	5	17.5227	0	23.3771
39	2	73	2	3	25	1	2	78	69	38	7.43	1.59	73	0.72	40	45.283	3	1	5	13.042	0	26.4918
40	2	62	3	3	25	1	4	123	69	39	7.41	1.23	51	0.8	40	65.0406	3	0	3	5.56974	0	22.0328
41	1	76	2	3	60	1	2	102	70	36	7.43	3.16	90	1.57	59	49.6835	2	1	4	16.4396	0	24.7541
42	1	67	2	3	35	1	4	119	75	32	7.44	2.8	67	1.91	59	68.2143	2	2	4	18.6789	0	20.8852
43	1	75	2	1		1	2	88	65	51	7.42	1.32	40	0.61	25	46.2121	4	0	5	6.80086	0	26.4918
44	2	72	4	1		1	3	96	70	42	7.4	1.56	66	1.01	52	64.7436	2	0	1	6.58475	0	21.0492
45	1	61	4	3	20	2	3	106	77.5	39.4	7.37	3.46	86	2.21	70	63.8728	2	1	4	11.1646	0	11.2459
46	1	73	3	2	40	1	3	102	80	39	7.42	3.33	111	1.4	61	42.042	2	2	5	13.8204	0	20.8852
47	1	90	3	3	65	1	3	101	60	37	7.44	2.33	82	1.52	75	65.2361	2	0	2	33.522	1	18.0656
48	1	81	2	3	30	1	2	96	57	43	7.45	1.91	55	0.98	38	51.3089	4	2	3	66.332	1	1.40984
49	1	72	4	3	30	2	2	84	78	39	7.42	3.05	83	2.18	77	71.4754	1	0	4	5.92664	0	26.3606
50	1	78	2	3	50	2	2	78	78	45	7.45	2.94	99	1.74	78	59.1837	1	0	2	20.1023	0	6.62295
51	2	85	3	3	45	1	2	87	69	41	7.42	0.82	57	0.5	45	60.9756	4	1	1	59.3964	1	2.06557
52	2	73	1	1		1	3	99	74	45	7.41	1.59	90	0.9	63	56.6038	2	1	5	27.8592	0	23.4098
53	2	80	4	1		1	4	99	70	48	7.42	0.67	68	0.46	65	68.6567	2	0	4	9.18636	0	22
54	1	71	3	3	75	1	2	104	68	36	7.41	2.65	76	1.34	50	50.566	3	0	4	6.49658	0	24.7541
55	1	66	3	2	50	2	2	105	74.8	38.9	7.46	3.81	98	1.85	61	48.5564	2	0	5	4.28927	0	13.5082
56	1	84	2	3	80		3	110	60	65.7	7.32	1.9	59	0.65	28	34.2105	4	0	3	35.9668	0	14.2295
57	2	72	2	3	50	1	2	67	84.4	37.9	7.5	2.74	134	1.88	113	68.6131	1	0	5	9.68839	0	13.541
58	1	66	3	3	35	1	3	99	83	35	7.42	1.96	52	1.48	50	75.5102	2	0	3	7.43297	0	20.6557
59	1	82	2	3	49	1	3	100	71	39	7.47	1.93	58	1.21	49	62.6943	3	2	5	89.1133	1	9.21312
60	1	81	2	1		1	4	109	75	37	7.47	2.96	112	1.87	95	63.1757	1	2	5	52.8772	0	25.6066
61	2	74	3	3		2	4	112	43.6	71.2	7.41		113		85		4	2	2	14.8071	1	4.03279
62	2	83	2	1		1	4	105				1.24	77	0.64	50	51.6129	2	1	3	39.3339	1	8.32787
63	2	79	2	1		1	4	129	65	42	7.43	1.3	72	0.73	51	56.1538	2	2	5	18.6951	0	23.082
64	1	82	2	3	30	2	2	81	68.9	45	7.42	1.94	52	0.83	30	42.7835	4	2	5	84.201	1	4.16393
65	2	65	2	2	45	2	2	88	74	36	7.44	1.71	81	0.53	30	30.9942	3	0	3	2.79893	0	26.5902
66	1	84	5	1		1	3	106	69	38	7.45	2.61	79	0.95	39	36.3985	3	1	3	44.4365	0	21.2459
67	2	69	2	1		1	4	105	82	39	7.43	2.16	122	1.46	102	67.5926	1	0	1	5.85117	0	21.0492
68	1	83	2	3	100	1	3	105	68	41	7.37	1.95	59	0.76	32	38.9744	3	2	5	31.0809	0	25.0164
69	1	53	3	2	60	2	4	125				2.07	42	1.16	30	56.0386	4	0	3	10.7151	0	12.5902
70	1	84	3	3	48	1	2	97	71	42	7.44	1.39	42	0.44	18	31.6547	4	2	5	75.5653	1	2.16393
71	1	83	2	3		1	2	93	77	40	7.42	2.46	63	1.47	51	59.7561	3	0	2	13.1014	0	22.0328
72	1	82	1	2	20	1	3	104	98	32	7.46	4.07	108	2.84	107	69.7789	1	0	5	11.1423	0	21.0164
73	1	73	2	1		1	4	124	80	37	7.45	1.76	63	1.24	58	70.4545	2	0	5	10.2846	1	12.0984
74	1	82	2	3	45	1	3	103	78	49	7.46	1.81	66	1.05	52	58.011	4	2	5	88.5884	1	4.03279
75	1	81	2	1		2	3	92	91.4	35.5	7.45	1.85	71	1.49	78	80.5405	1	0	5	18.2168	0	7.08197
76	2	85	2	1		1	3	102	59	52	7.46	1.45	67	0.96	54	66.2069	2	2	5	80.7416	1	21.1803
77	1	67	4	1		1	2	76	59	45	7.48	1.1	31	0.56	20	50.9091	4	1	4	25.2235	0	22.1639
78	2	83	1	3	10	1	3	101	73	36	7.45	1.62	83	0.68	43	41.9753	3	1	1	26.3762	1	0.885246
79	2	75		2	40	1	2	78	63	45	7.44	1.21	54	0.54	30	44.6281	4	2	2	42.442	1	6.16393
80	2	78	2	3	8	1	3	109	81	43	7.41	1.24	75	0.73	55	58.871	2	1	2	26.1835	0	20.0984
81	1	68	4	3	50	1	1	92	76	40.2	7.4	3.42	98	2.41	89	70.4678	1	0	2	5.93501	0	12.8525
82	1	85	2	3	65	1	4	99	65	31	7.46	2.26	78	1.32	63	58.4071	2	2	5	54.8295	1	0.754098
83	2	73	2	3	20	2	3	110	94	60	7.48	1.19	57	0.45	27	37.8151	4	0	1	8.34571	1	1.63934
84	1	71	2	3	38	1	3	117	59	49	7.41	1.81	48	0.74	25	40.884	4	1	5	10.232	0	21.5738
85	2	46	3	3	12	1	3	109	69	46	7.41	0.91	39	0.57	28	62.6374	4	0	4	3.50899	1	12.7213
86	2	38	5	2	8	2	3	104	72	37	7.44	2.76	85	1.94	69	70.2899	1	0	1	0.926548	0	21.3115
87	2	61	3	3	15	1	2	89	94.1	34.2	7.46	4.02	95	2.81	85	69.9005	1	0			0	9.86885
88	2	90	1	1		1	4	104	91	40	7.4	1.71	92	0.89	60	52.0468	2	0	4	28.4137	0	20.5574
89	2	69	4	3	60	2	3	110	57	60	7.43	1.66	73	0.46	24	27.7108	4	2	5	74.4086	1	1.67213
90	1	85	4	1		1	2	88	61	41	7.41	1.72	72	0.77	39	44.7674	3	0	4	17.7577	0	23.6394
91	2	77	4	1		2	3	80	77.5	42	7.42	1.51	72	1.05	62	69.5364	2	0	1	3.99033	0	6.42623
92	2	82	5	1		2	3	75	63.5	66.4	7.38	0.83	38	0.46	26	55.4217	4	1	2	6.13385	0	11.4426
93	2	72	3	3	25	1	3	114	84	65	7.36	0.73	32	0.47	22	64.3836	4	1	5	15.3031	0	26.1312
94	1	81	2	3	4	1	3	104	52	31	7.47	2.56	75	1.36	53	53.125	2	1	2	25.9424	0	23.1148
95	1	78	4	3	55	1	4	120	67	56	7.37	2.23	68	1.32	54	59.1928	3	0	1	24.3424	0	21.0164
96	1	75	5	3	20	1	2	96	80.3	37.7	7.44	4.31	106	2.98	97	69.1415	1	2	1	25.1605	0	13.3115
97	2	85	3	1		1	3	101	78	40	7.45	1.53	99	1.05	87	68.6274	1	2	4	44.0393	0	21.0164
98	1	86	4	1		1	2	88				2.04	57	1.45	56	71.0784	1	2	2	76.6152	0	25.6066
99	1	70	3	3	40	1	4	119	69	43	7.47	1.85	65	1.18	53	63.7838	2	2	4	86.6122	1	9.37705
100	1	72	3	3	3	1	3	101	78	39	7.45	3.94	118	2.73	106	69.2893	1	0	2	7.5033	0	23.082
101	2	68	3	2	30	1	2	76	81	45	7.45	1.29	63	0.55	33	42.6357	4	0	4	6.68643	0	23.3771
102	1	88	3	3	25	1	3	109	91	67	7.35	1.22	43	0.4	20	32.7869	4	2	5	29.5518	1	4.78688
103	1	77	2	3	20	1	2	91	89.9	35.1	7.47	4.57	108	3	95	65.6455	1	0	5	6.19897	0	13.3443
104	1	11	3	3		1	2	84	70.8	39.3	7.38	1.93	67	1.19	56	61.658	2	0	2	22.4255	0	11.7049
105	2	79	2	3	25	1	4	116	83	47	7.44	1.18	71	0.54	41	45.7627	4	2	4	41.2025	0	21.2787
106	1	69	5	2	45	1	2	101	67	38	7.41	3.59	98	1.42	50	39.5543	4	0	4	11.0233	0	21.3443
107	2	70	4				1	67	61	41	7.5	1.51	60	0.78	37	51.6556	4	0	2	3.83001	0	10.2951
108	1	85	2	3	15	2	2	75	76.4	39.9	7.39	2.27	87	1.26	67	55.5066	2	1	1	39.2596	0	18.4262
109	1	68	2	3	45	2	2	94	63	36	7.45	2.63	80	0.87	34	33.0799	4	1	3	13.9319	0	22.1967
110	2	88	2	1		1	3	92	93	36	7.37	1.32	86	0.91	76	68.9394	2	0	5	19.3736	0	26.3606
111	2	62	3	3	20	1	2	91	62	40	7.46	2.2	91	0.99	45	45	3	1	5	14.5805	0	22.9508
112	1	69	4	3	40	1	4	139	67	44	7.42	3.06	81	1.6	55	52.2876	2	1	5	11.5062	0	20.8197
113	1	72	1	3	50		3	103	88	51	7.33	2.4	70	1.16	43	48.3333	4	2	3	91.1761	0	22.1639
114	1	78	1	3	50	1	3	95	57	39	7.42	1.78	64	0.85	40	47.7528	3	2	1	29.6893	1	1.08197
115	1	69	4	2	30		2	87	78.9	35.6	7.46	3.89	101	2.54	85	65.2956	1	0			0	13.2787
116	1	73	2	3	60	1	4	108	64	52	7.41	1.61	50	0.75	30	46.5838	4	0	5	12.3699	0	20.5902
117	2	76	2	3	2	2	4	115	103	58.3	7.4	1.01	82	0.48	51	47.5247	4	2	3	45.1578	1	3.77049
118	1	79	5	3		1	2	100	64	50	7.42	1.55	51	1.53	67	98.7097	2	2	4	76.6738	1	17.6721
119	1	65	3	2	30		2	94	77.1	57.5	7.39	2.23	62	0.58	21	26.009	4	0			0	13.2787
120	1	86	2	3	45	1	3	108	64	28	7.44	2.78	83	1.99	81	71.5827	1	2	5	65.3423	0	13.1475
121	1	64	2	1		2	2	118	61.3	49.3	7.4	1.96	57	1.1	41	56.1225	4	1			0	13.5082
122	1	71	4	2	40	1	4	123	63	38	7.44	2.08	49	0.82	25	39.4231	4	2	5	27.5881	1	5.73771
123	1	83	3	3	7	1	3	109	79	38	7.44	2.5	73	1.21	48	48.4	3	2	3	26.6025	1	7.47541
124	2	69	3	1		2	4	119	68	42	7.45	1.94	79	1.5	70	77.3196	2	0	3	2.88976	0	22.4918
125	1	64	4	3	43	2	4	121	78.5	38.7	7.41	2.95	73	2.19	69	74.2373	2	0	3	2.41995	0	11.2459
126	1		3	1		2		94	76	35	7.43	2.95	77	1.53	54	52	2				1	16.3934
127	2	81	3	3	20	1	2	92	62	49	7.43	1.64	78	1.2	70	73.1707	2	2	1	47.1553	0	21.2459
128	1	79	4	3	40	1	2	82	68	44	7.48	3.07	86	0.85	32	27.6873	4	0	5	17.689	1	0.262295
129	2	84	2	1		2	3	87	80.5	36.7	7.42	1.8	104	0.99	72	55	2	0	5	27.0033	0	14.6885
130	1	84	2	3	25	1	3	107	67	41	7.48	1.41	40	0.7	27	49.6454	4	2	2	64.1193	1	9.54098
131	1	74	2	3	110	1	4	114	58	48	7.44	2.38	69	1.3	50	54.6219	3	0	5	17.121	0	25.0164
132	1	62	4	3	25	1	4	113	79	36	7.42	3.14	86	2.39	80	76.1146	1	0	4	5.24753	0	20.5574
133	2	90	3	3	45	1	3	101	68	41	7.48	1.88	91	1.2	72	63.8298	2	2	2	74.1561	0	13.5738
134	1	84	3	1		1	4	127		44	7.95	2.05	54	1.58	57	77.0732	3	2	5	38.4513	1	14.1311
135	1	86	4	3	38	1	3	104	72	53	7.35	1.64	69	0.51	34	31.0976	4	0	1	12.0171	0	22.1639
136	1	76	2	3	100		4	125	64.8	51	7.34	1.24	32	0.87	30	70.1613	4	2	5	43.0395	1	0.557377
137	2	81	3	2	60	1	2	78	88	37	7.47	2.21	123	1.21	84	54.7511	1	1	2	11.4506	0	26.1312
138	2	73	3	2	17	1	4	112	80	41	7.46	1.49	68	0.96	53	64.4295	3	2	1	22.9578	1	9.90164
139	1	65	4	3	55	1	3	109	59	49	7.42	2.44	57	0.8	24	32.7869	4	1	5	13.5684	1	2.32787
140	1	56	5	3	548	2	2	79	72	39.1	7.43	4.87	116	2.26	67	46.4066	2	0			0	14.6885
141	1	66	2	3	40	1	3	101	61	54	7.41	2.17	71	0.93	39	42.8571	3	2	5	66.1268	1	1.34426
142	1	76	3	3	10	1	4	113	89	35	7.46	2.29	63	1.21	44	52.8384	3	0	5	18.5201	0	22.9508
143	1	92	4	3	30	1	4	111	62	52	7.45	1.92	73	1.16	63	60.4167	3	2	1	39.1126	0	20.5574
144	1	64	2	3	50	1	3	112	70	42	7.45	2.92	67	1.12	33	38.3562	3	0	5	10.9085	0	21.3115
145	1	79	2	2	55	1	2	102	76	39	7.41	2.73	81	1.16	46	42.4908	3	0	4	16.3732	0	13.5738
146	1	82	2	3	40		3	100	77	37	7.42	3.47	114	1.83	81	52.7377	1	2	4	30.9198	0	22.1639
147	2	65	3	3	35	1	2	105	72	40	7.51	2.06	73	0.62	26	30.0971	4	1	5	11.395	1	2.32787
148	1	78	5	3	48	1	4	119	56	45	7.46	2.26	62	1.22	44	53.9823	4	2	4	28.9684	1	7.57377
149	2	80	1	1		1	3	104	78	34	7.48	1.76	93	1.27	84	72.1591	1	0	4	31.02	1	20.4918
150	2	79	1	1		1	2	99	62	42	7.45	1.41	72	0.62	40	43.9716	4	1	4	34.0214	0	20.8852
151	2	76	2	3	50	2	1	69	88.6	55.4	7.41	0.72	37	0.35	22	48.6111	4	0	1	5.23573	0	13.082
152	1	82	4	3	20	1	3	103	74	30	7.43	3.2	93	1.16	45	36.25	3	0	1	25.338	0	25.2459
153	1	85	2	3	45	1	2	96	61	41	7.42	2.35	85	1.15	57	48.9362	3	2	3	86.3959	0	20.8197
154	1	73	2	3	70	1	3	103	73	35	7.49	2.71	82	1.27	50	46.8635	4	2	5	72.7942	1	11.0164
155	2	76	1	1		1	3	108	76	40	7.42	1.34	78	1.03	75	76.8657	1	0	1	24.4948	0	23.082
156	2	76	3	3	90	1	4	143	66	55	7.37	0.94	50	0.63	41	67.0213	4	1	5	35.7146	0	24.918
157	2	75	4	2	15	1	2	98	74	42	7.46	2.26	80	1.21	64	53.5398	2	0			0	22.459
158	2	54	3	1		2	3	85	67.4	43.7	7.47	1.2	66	0.83	55	69.1667	2	2	3	51.8971	0	13.082
159	1	73	1	3	30	1	2	83	85	43	7.46	1.76	72	0.57	30	32.3864	4	2	4	53.7091	1	2.7541
160	1	79	2	2	17	2	3	100	61	54	7.48	2.76	80	2.12	80	76.8116	1	0	3	7.43062	1	11.7705
161	2	55	2	2	40	2	4	120	67.6	48.4	7.4	1.83	84	1.27	70	69.3989	2	0	5	3.94849	0	10.3279
162	1	69	2	3	60	1	2	85	79	48	7.37	1.13	31	0.52	19	46.0177	4	2	5	70.1481	1	0.819672
163	1	62	4	2	25	1	3	105	62.4	50.5	7.39	1.4	34	0.95	30	67.8571	3	0	5	8.39475	0	11.4426
164	2	69	5	3	45	1	3	103	75	40	7.45	2	86	0.88	45	44	3	0	1	9.88105	0	21.2459
165	1	83	2	2	38	1	2	99	77	40	7.42	2.54	83	1.3	58	51.1811	2	1	3	36.9575	1	10.6229
166	2	71	2	3	15	1	2	91	55	62	7.37	1.19	60	0.49	30	41.1765	4	1	4	3.92356	0	22.918
167	2	65	4	1		2	3	99	83	38	7.43	2.23	79	1.74	68	78.0269	1	0	2	3.84088	0	22.6229
168	2	87		1			4	95	55	86	7.4	0.57	35	0.21	16	36.8421	4	0	5	29.3773	0	12.8525
169	1	66	3	3	40	2	4	88	94.3	37.4	7.45	2.57	72	1.5	54	58.3658	2	0	5	6.33601	0	11.4426
170	1	59	4	3	30	1	2	85	86	38	7.46	2.49	62	1.5	47	60.241	3	2	4	34.7697	1	18.6557
171	1	70	3	1		1	4	109	67	44	7.42	3	93	1.8	72	60	2	0	3	13.8216	0	20.7869
172	1	84	2	3	8	2	4	104	90	36	7.45	2.09	63	1.38	57	66.0287	2	2	2	47.8222	1	7.96721
173	1	74	2	1		1	4	110	71	32	7.51	2.09	76	1.19	57	56.9378	2	2	5	38.1504	1	4.81967
174	1	87	3	1		1	2	103	86	35	7.44	2.22	82	1.23	63	55.4054	2	0	4	14.2864	0	24.7869
175	1	78	4	2	40	1	3	102	90	41	7.48	1.42	42	0.66	26	46.4789	4	0	3	11.2491	0	25.4426
176	1	71	3	3	50	2	3	100	78.7	35.8	7.45	3.15		1.33		42.2222	2	0	2	6.37975	0	11.2459
177	1	72	2	3	40	1	4	117	74	37	7.44	2.62	66	1.77	59	67.5572	2	1	5	15.9834	0	20.5902
178	1	84	4	3	50	2	3	119	72	34	7.41	3.12	81	1.54	55	49.359	2	0	1	14.0757	0	22.918
179	1	71	3	3	38	1	2	97	92	36	7.43	2.76	68	1.42	46	51.4493	3	1	5	11.3145	0	22.0328
180	2	65	4	3	23	2	4	107	66	42	7.44	2.03	79	0.96	45	47.2906	3	0	1	4.63061	0	23.1148
181	2	79	2	3	15	1	2	99	88	34	7.54	1.02	51	0.75	47	73.5294	3	2	2	57.9236	0	23.3771
182	1	83	2	3	15	1	2	99	63	52	7.4	1.26	60	0.76	53	60.3175	2	1	3	33.9385	0	21.7049
183	2	85	2	1		1	3	106	70	40	7.46	2.46	134	1.36	93	55.2846	1	0	5	13.4723	1	4.06557
184	2	63	3	2	35	1	3	103	52	48	7.44	1.73	73	1.02	52	58.9595	3	0	3	8.99367	0	21.3115
185	1	76	5	1		1	2	91	61	38	7.44	1.42	46	1.04	44	73.2394	3	0	4	4.85155	1	17.3115
186	1	68	3	3	50	1	2	95	87	41	7.4	1.27	39	0.45	17	35.4331	4	1	5	21.0189	1	13.0164
187	1	84	2	3	35	2	3	87	78.4	48.8	7.5	2.4	80	1.23	56	51.25	2	1	4	46.1225	1	0.688525
188	2	71	3	3	50	1	3	104	70	47	7.41	1.63	63	0.86	40	52.7607	3	1	4	21.6897	0	22.6557
189	1	79	2	3	40	2	3	91	65	54	7.39	3.45	112	1.49	65	43.1884	2	0	5	14.8671	0	10.0984
190	2	85	2	3	12	1	4	109				1.54	85	0.89	62	57.7922	2	2	5	52.9945	0	23.3771
191	1	78	2	3	60	1	2	96	69	66	7.34	1.13	27	0.45	14	39.823	4	2	1	43.5589	1	1.34426
192	1	81	3	3	20	2	3	85	75.9	40	7.38	2.88	85	1.5	60	52.0833	2	0	1	12.0457	0	11.4426
193	2	84	5	1		1	4	114	87	40	7.44	1.98	95	1.16	69	58.5859	2	0	5	47.1334	0	21.7049
194	1	63	4	3	45	2	3	114	71	38	7.47	3.37	72	1.56	42	46.2908	3	0	4	6.38866	1	2.06557
195	2	89	2	3	30	1	2	96	46	67	7.39						4	2			1	0.491803
196	1	74	2	3	40	1	2	85	70	41	7.46	2.74	77	0.77	28	28.1022	4	0	3	6.69865	0	23.082
197	2	76	2	3	30	1	3	94	79	37	7.4	1.97	104	0.94	62	47.7157	2	1	1	26.1389	1	0.295082
198	1	63	2	3	100	2	4	90	107	36.3	7.41	2.77	73	1.24	41	44.7653	4	2	5	50.1592	1	2.55738
199	1	69	3	3	50	1	4	150	61	39	7.46	2.45	60	0.95	30	38.7755	3	2	5	26.7068	0	22.918
200	2	71		1		2	1	65	80.7	42.4	7.4	2.59	104	1.67	81	64.4788	1	1	1	17.2432	0	10.0656
201	1	78	3	3	25	1	3	107	48	26	7.48	3.14	78	1.84	61	58.5987	2	0	4	16.7194	0	22.459
202	2	81	5	2	38	1	3	102	79	38	7.44	1.53	89	0.97	71	63.3987	2	0	3	12.4209	1	18.8852
203	2	85	2	1		1	3	105	66	47	7.36	2.29	110	1.29	76	56.3319	2	2	4	25.4003	0	24.5574
204	1	64	3	2	40	1	4	111	76.7	39.3	7.426	3.55	96	2.47	85	69.5775	1	0			0	14.459
205	2	80	2	3	40	1	4	105	84	47	7.36	0.94	55	0.61	45	64.8936	4	0	5	15.1033	1	18.7213
206	1	81	2	3	60	2	3	104	72	36	7.42	3.25	89	1.29	48	39.6923	3	0	5	14.161	0	20.0984
207	2	88	4	3	20	1	2	91	67	45	7.45	1.44	67	0.77	44	53.4722	4	2	1	37.7897	1	19.5082
208	1	89	5	3	50	1	3	107	69	40	7.43	1.93	78	1.34	76	69.43	2	0	1	45.8113	0	20.8852
209	1	81	2	3	50	1	2	84	82	36	7.42	2.65	93	1.09	52	41.1321	2	0	1	20.9754	0	26.1312
210	2	72	2	3	20	1	3	106	71	43	7.42	1.72	60	0.74	31	43.0232	3	0	4	7.16125	0	21.541
211	2	89	3	1		1	2	102	68	38	7.38	1.12	61	0.8	55	71.4286	2	0	5	37.6724	0	23.6394
212	2	82	2	3	30	2	4	96	68	42	7.43	2.06	131	1.21	98	58.7379	1	0	5	16.8673	0	19.1148
213	2	77	2	1		2	3	92	82.5	31.6	7.46	2.55	119	1.42	82	55.6863	1	0	1	4.82739	0	12.6229
214	1	73	2	2	55	1	3	98	65	49	7.44	1.46	39	0.9	32	61.6438	4	2	5	71.12	1	4.62295
215	1	68	4	1		2	1	55	43.5	56.4	7.4	0.82	29	0.81	36	98.7805	3	0	5	6.85611	1	0.262295
216	1	69	3	3	25	1	4	121	69	38	7.42	3.08	93	2.13	83	69.1559	1	2	1	11.0623	0	24.5246
217	1	78	3	3	40	1	3		73	39	7.43	2.39	74	1.15	47	48.1172	3	2	4	66.5843	0	24.918
218	1	83	2	3	45	1	4	108	69	41	7.45	1.89	65	0.83	39	43.9153	4	0	2	25.227	0	20.6557
219	2	77	4	1		1	3	109	80	44	7.44	1.68	92	0.8	55	47.6191	2	1	4	14.1164	0	24.5574
220	2	70	2	3	15	2	3	85	62.5	44.5	7.5	1.62	75	1.03	63	63.5802	2	2	5	26.3179	0	11.7049
221	2	83	1	3	50	1	1	74	108	45	7.43	1.3	78	0.44	33	33.8462	4	2	1	37.377	1	2.78688
222	2	79	2	3	30	1	2	92	70	44	7.39	1.45	77	0.76	50	52.4138	3	0	5	17.6201	0	13.5738
223	1		2	3	35	1		120	31.6	72.5	7.41	2.37	70	1.13	40	65	4				0	6.88525
224	1	77	2	3	30	1	3	105	68	35	7.48	2.33	57	1.42	46	60.9442	3	2			0	26.1312
225	2	73	1	1		1	3	95	92	38	7.46	1.96	116	1.39	101	70.9184	1	0	5	8.06794	0	20.6229
226	2	81	2	3	4	1	3	94	89	40	7.44	1.22	63	0.67	43	54.918	3	0	3	11.061	1	0.491803
227	1	75	2	3	30	1	3	95	59	39	7.45	2.34	78	1.31	58	55.9829	3	2	2	27.8565	0	26.3606
228	2	83	2	1		1	2	103	73	57	7.38	1.27	75	0.7	52	55.1181	3	2			1	7.37705
229	2	71	5	3	35	1	2	96	65	34	7.46	1.57	72	0.72	40	45.8599	4	1	1	32.0457	1	8.59016
